# Supplementary material for: Impact of the COVID‐19 Pandemic on Mortality Patterns in Bushehr Port of Iran: A Comparative Analysis of the Prepandemic Period (2014–2019) and the Pandemic Era (2020–2023)
Source: Influenza Other Respir Viruses. 2026 Feb 1;20(2):e70220. doi: 10.1111/irv.70220 (PMC12862235; doi:10.1111/irv.70220)
Supplement: Supplementary file 3 — Data S1: Supporting information. [file IRV-20-e70220-s002.xlsx]

## Sheet: متغیرها
Domain	Sub-domain (Persian)	Sub-domain (English)	Abb.	2003	2004	2005	2006	2007	2008	2009	2010	2011	2012	2013	2014	2015	2016	2017	2018	2019	2020	2021	2022	2023	2024	2025	2030 (Predicted)	2035 (Predicted)	2040 (Predicted)
Health	میزان مرگ و میر کودکان زیر یکسال	Infant Mortality Rate	IMR	22.9	22	21.55	21.11	20.57	17.2	16.61	14.42	14.84	14.12	12.84	11.56	12.46	11.92	11.95	11.6	11.53	13.1	10.99	12.66	13.82	14.45	13.99	11.64	9.37	7.1
	میزان مرگ و میر نوزادان	Neonatal Mortality Rate	NMR	17.1	16.64	16.41	16.18	14.49	13.5	12.34	9.83	11.39	11.01	9.99	8.97	9.43	8.49	8.38	8.57	8.57	9.83	8.57	9.56	10.4	10.87	11.35	10.12	8.45	6.78
	میزان مرگ میر کودکان زیر پنج سال	Under-Five Mortality Rate	U5MR	25.9	25.35	25.07	24.8	23.94	19.4	19.53	16.85	18.38	17.21	15.3	13.39	15.49	14.11	14.56	14.22	14.48	16.2	13.67	16.03	16.4	16.62	16.83	14.23	12.89	11.55
	میزان مرده زایی	Stillbirth Rate	SBR	5	6.81	7.73	8.62	9.45	7	6.2	10.4	8.7	8.7	7.3	7.3	7.9	8	7.8	7.3	8.2	9	8.4	8.9	8.5	8.72	8.93	8.23	7.95	7.67
	میزان خام مرگ	Crude Death Rate	CDR	4.4	4.6	4.7	4.81	4.49	4.1	3.89	4.03	4.03	3.84	3.65	3.65	3.73	3.74	3.91	3.87	4.25	4.4	5.97	4.36	4.2	4.22	4.24	4.12	4.05	3.98
	میزان موالید	Birth Rate	BR	17.9	19.52	20.43	21.84	21.03	20.2	20.37	20.3	20.13	20.7	20.73	20.76	21.03	20.96	20.86	19.45	16.78	15.55	14.43	12.92	12.7	12.81	12.92	12.56	12.43	12.3
Tratment	متوسط اقامت در بیمارستان وابسته ع پ بوشهر	Average Length of Stay in University-Affiliated Hospitals, Bushehr	ALOS	4	2	2.2	2.4	2.4	2.4	2.5	2.5	2.5	2.4	2.45	2.5	2.6	2.5	2.5	2.4	2.6	2.2	3.3	2.8	2.8	2.81	2.82	2.78	2.75	2.72
	نسبت فوت شده در هزار نفر بیمارستان وابسته	Hospital Mortality Rate per 1,000	HMR	12.34	14.67	15.33	13	13	13	13	14	15	14	15.5	16	16	15	15	14.2	17	35	37	24	24	24.12	24.23	23.89	23.75	23.61
	نسبت تخت فعال در هزار نفر بیمارستان وابسته ع پ بوشهر	Active Hospital Beds per 1,000 Population	AHB/1,000	0.85	0.74	0.78	0.76	0.8	0.76	0.8	0.8	0.8	0.8	0.82	0.8	0.8	0.84	0.88	0.9	1	1.3	1.5	1.3	1.3	1.31	1.32	1.28	1.25	1.22
	نسبت تخت ویژه در هزار نفر بیمارستان وابسته ع پ بوشهر	ICU Beds per 1,000 Population	ICUB/1,000	7	4.45	3.15	1.9	0.8	1.9	0.8	0.8	0.9	1	1.12	0.97	0.98	1.26	1.36	1.41	1.5	1.8	2.1	1.6	1.5	1.51	1.52	1.48	1.45	1.42
	میانگین زمانی(دقیقه) شروع به پاسخگویی 115 تا رسیدن بر بالین مددجو در شهر	Average EMS Response Time to Scene in Urban Areas	EMS RT Urban	7	6.25	5.88	5.5	5.6	5.5	5.6	6.5	6.4	4.55	4	6.5	5	4	5	4	4	3	3	7	6	6.12	6.23	6.12	6.05	5.98
	میانگین زمانی (دقیقه)شروع به پاسخگویی 115 تا رسیدن بر بالین مددجو در جاده	Average EMS Response Time to Scene in Road/Rural Areas	EMS RT Rural	10	9	8.45	8	7.9	8	7.9	11.8	9	6.7	7	8	6	7	8	7	8	8	8	9	9	8.95	9.05	8.95	8.89	8.83
	تعداد مرگ های اتفاق افتاده(تصادفی+غیرتصادفی) قبل از رسیدن آمبولانس اورژانس	Pre-EMS Arrival Deaths		507	454	427.5	401	572	401	572	598	634	398	254	215	259	254	427	441	511	613	635	522	498	502.3	504.5	498.3	495.6	492.9
	تعداد مرگ های اتفاق افتاده(تصادفی+غیرتصادفی) درحضور تکنسین آمبولانس اورژانس	On-Scene EMS Deaths		31	24.5	18	20	22	18	20	22	30	13	7	11	15	12	7	8	11	8	0	0	8	8.2	8.4	7.89	7.75	7.61
	تعداد مرگ های اتفاق افتاده(تصادفی+غیر تصادفی) حین انتقال در امبولانس اورژانس	In-Transit EMS Deaths		19	23.5	28	21	34	28	21	34	12	23	4	16	5	4	4	6	4	1	21	14	7	7.1	7.3	6.89	6.75	6.61
	درصد ماموریت های تصادفی به کل ماموریت های انجام شده توسط پایگاه اورژانس	Percentage of Traffic Accident Missions	TAM%	29	29.5	30	36	35	30	36	35	34.7	32.3	32	31	32	31	32	36	35	29	27	30	33	33.1	33.3	32.5	32.3	32.1
	درصد ماموریت های غیر تصادفی به کل ماموریت های انجام شده توسط پایگاه اورژانس	Percentage of Non-Traffic Missions	NTAM%	59	59.5	60	64	65	60	64	65	65.2	67.7	68	69	68	69	68	64	65	71	73	70	75	75.1	75.3	74.8	74.6	74.4
	تعداد موارد فوتی در 24 ساعت اول در اورژانس	Emergency Department Deaths within First 24 Hours	ED24D	405	389.5	374	197	201	197	201	325	355	336	521	1338	469	521	478	102	371	446	399	406	511	511.2	513.4	508.9	506.3	503.7
	تعداد مراکز اورژانس 115 استان بوشهر	Number of EMS 115 Centers in Bushehr Province	EMS115 Centers	34	36.5	37.5	39	38	39	38	41	40	42	48	44	44	48	51	53	53	53	51	54	54	54.1	54.2	54.3	54.2	54.1
	تعداد امبولانس های دولتی در استان بوشهر	Number of Governmental Ambulances	Gov EMS Units	88	94.5	98.5	101	96	101	96	109	101	105	137	114	122	137	124	117	101	117	118	89	111	111.2	111.4	110.5	110.3	110.1
	تعداد امبولانس های غیر دولتی در استان بوشهر	Number of Non-Governmental Ambulances	Non-Gov EMS Units	6	7	8	8	10	8	10	11	12	13	32	15	16	32	33	36	36	37	30	20	18	18.1	18.2	17.8	17.6	17.4
Health Management	تعداد تحصیلات کاردانی و پایین تر کارکنان ع پ بوشهر	Number of Staff with Associate Degree or Lower		2637	3263	3576	3889	2821	3889	2821	2977	3891	3922	3283	3675	3484	3283	3139	2964	2744	2607	2543	2367	2333	2333.1	2333.3	2328.9	2325.3	2321.7
	تعداد تحصیلات کارشناسی و بالاتر کارکنان ع پ بوشهر	Number of Staff with Bachelor's Degree or Higher		1092	1385	1531.5	1678	1826	1678	1826	2023	2172	2471	3701	3000	3394	3701	4060	4232	4371	4838	5272	5365	5250	5250.1	5250.3	5246.8	5243.2	5239.6
	تعداد پرستاران شاغل در بیمارستان های وابسته ع پ بوشهر	Number of Nurses in University-Affiliated Hospitals	RNs	1066	985	904	503	532	904	503	532	424	493	904	656	692	778	904	992	954	1045	1111	1134	1124	1124.1	1124.3	1120.5	1118.9	1117.3
	تعداد بهیاران شاغل در بیمارستان های وابسته ع پ بوشهر	Number of Practical Nurses	PNs	210	265.5	248	321	175	321	175	199	203	190	259	253	258	259	262	216	240	240	241	213	221	221.1	221.3	219.8	218.6	217.4
	تعداد کارشناسان هوشبری شاغل در بیمارستان های وابسته ع پ بوشهر	Number of Anesthesia Technicians	ATs	10	11	12	46	46	12	46	46	39	69	129	98	112	116	129	120	123	159	179	178	175	175.1	175.3	174.3	173.7	173.1
	تعداد کارشناسان اتاق عمل شاغل در بیمارستان های وابسته ع پ بوشهر	Number of Operating Room Technicians	ORTs	0	6.5	13	73	72	13	73	72	47	80	89	101	109	74	89	103	143	169	179	117	184	184.1	184.3	183.2	182.6	182
	تعداد پزشکان متخصص شاغل در بیمارستان های وابسته ع پ بوشهر	Number of Medical Specialists in Hospitals	Specialists	91	115.5	140	163	249	140	163	249	250	311	205	174	174	179	205	205	250	261	238	263	278	288.35	297.7	285.6	284.3	283
	تعداد پزشکان عمومی شاغل در بیمارستان های وابسته ع پ بوشهر	Number of General Practitioners in Hospitals	GPs	270	305.5	341	304	316	341	304	316	267	261	75	58	57	75	75	102	62	45	42	61	52	52.1	52.3	51.8	51.5	51.2
	توزیع فراوانی پزشک عمومی و متخصص در جمعیت شهری استان بوشهر	Distribution of GPs and Specialists in Urban Population		302	350	398	408	410	398	408	410	390	384	732	415	472	489	732	533	504	601	588	625	604	604.1	604.3	603.5	602.3	601.1
	توزیع فراوانی پزشک عمومی و متخصص در جمعیت روستایی استان بوشهر	Distribution of GPs and Specialists in Rural Population		59	61.5	64	45	72	64	45	72	52	62	58	62	57	59	58	58	59	69	59	62	62	62.1	62.3	61.8	61.5	61.2
Facility	نسبت واحد های توانبخشی به هزار نفر جمعیت در کل استان	Rehabilitation Units per 1,000 Population	RU/1,000	0.3	0.35	0.4	0.4	0.4	0.4	0.4	0.5	0.5	0.5	0.7	0.7	0.7	0.7	0.7	0.77	1	1	1	1.1	1.1	1.11	1.12	1.08	1.05	1.02
	نسبت پزشک عمومی به هزار نفر جمعیت در کل استان	General Practitioners per 1,000 Population	GP/1,000	0.42	0.495	0.57	0.5	0.5	0.57	0.5	0.5	0.4	0.5	0.47	0.4	0.45	0.47	0.47	0.49	0.44	0.45	0.4	0.3	0.4	0.41	0.42	0.38	0.36	0.34
	نسبت پزشک متخصص به هزار نفر جمعیت در کل استان	Specialists per 1,000 Population	Specialist/1,000	0.77	0.52	0.27	0.3	0.3	0.27	0.3	0.3	0.3	0.3	0.47	0.4	0.4	0.4	0.47	0.45	0.49	0.5	0.5	0.4	0.5	0.51	0.52	0.48	0.46	0.44
HDI	شاخص توسعه انسانی استان بوشهر	Human Development Index of Bushehr Province	HDI	0.757	0.763	0.774	0.771	0.772	0.778	0.793	0.793	0.796	0.795	0.798	0.801	0.8	0.798	0.791	0.789	0.791	0.789	0.793	0.777	0.781	0.782	0.783	0.785	0.788	0.791
